# Supplementary material for: 30-Day Postoperative Outcomes in Adults with Obstructive Sleep Apnea Undergoing Upper Airway Surgery
Source: J Clin Med. 2022 Dec 12;11(24):7371. doi: 10.3390/jcm11247371 (PMC9783895; doi:10.3390/jcm11247371)
Supplement: Supplementary file 1 [file jcm-11-07371-s001.zip]

Archive with 1 entries (1 files):
- jcm-2015176-supplementary.pdf
